# Supplementary material for: Residual Amino Acid Imbalance in Rats during Recovery from Acute Thioacetamide-Induced Hepatic Encephalopathy Indicates Incomplete Healing
Source: Int J Mol Sci. 2023 Feb 11;24(4):3647. doi: 10.3390/ijms24043647 (PMC9967446; doi:10.3390/ijms24043647)
Supplement: Supplementary file 1 [file ijms-24-03647-s001.zip]

Archive with 1 entries (1 files):
- ijms-2185510-supplementary.pdf
